# Supplementary material for: Comparative Study of the Structural Properties, Color, Bioactive Compounds Content and Antioxidant Capacity of Aerated Gelatin Gels Enriched with Cryoconcentrated Blueberry Juice during Storage
Source: Polymers (Basel). 2020 Nov 24;12(12):2769. doi: 10.3390/polym12122769 (PMC7760114; doi:10.3390/polym12122769)
Supplement: Supplementary file 1 [file polymers-12-02769-s001.zip]

Archive with 1 entries (1 files):
- polymers-1009860-supplementary.docx
